# Supplementary material for: Safety and Effectiveness of Vedolizumab and Ustekinumab in Elderly Patients with Inflammatory Bowel Disease: A Real-Life Multicentric Cohort Study
Source: J Clin Med. 2024 Jan 9;13(2):365. doi: 10.3390/jcm13020365 (PMC10816258; doi:10.3390/jcm13020365)
Supplement: Supplementary file 1 [file jcm-13-00365-s001.zip]

Archive with 1 entries (1 files):
- jcm-2766000-supplementary.pdf
